# Supplementary material for: The status quo of short video as sources of health information on gastroesophageal reflux disease in China: a cross-sectional study
Source: Front Public Health. 2024 May 28;12:1400749. doi: 10.3389/fpubh.2024.1400749 (PMC11165113; doi:10.3389/fpubh.2024.1400749)
Supplement: Supplementary file 3 [file Data_Sheet_1.xlsx]

## Sheet: Sheet1
source（0=Tiktok、1=Bilibili）	ID	data	professional(Health professiona=1,News agencies/Nonprofit organizations=2,Science Blogger=4)	Doctor title (residents=0, attending physicians=1, associate chief physicians=2, chief physicians=3)	Department(gastro=1,nongastro=2)	Video duration (s)	like	shares	favorites	Definition	Signs/symptoms	Risk factors	Test	Treatment/Management	Outcomes	DISCERN score	GQS score
0	李俊生	2023-12-29	1	3	1	32	268	37	116	1	1	0	1	1	0	1	2
1	中医脾胃科李保双	2021-08-23	1	3	2	48	4	1	0	1	1	1	1	2	1	5	5
1	五号医生吴昊	2020-07-11	1	0	2	393	140	42	51	2	1	2	0	1	1	5	4
0	脾胃科李镇	2023-12-27	1	2	1	72	598	88	277	0	1	0	0	0	0	2	2
0	消化科林博士	2023-12-26	1	3	2	66	102	16	29	0	1	1	1	1	0	4	3
1	肿瘤医生赵东兵	2022-12-21	1	3	1	252	414	76	126	2	1	2	0	1	0	4	4
1	bili_75798138263	2021-05-10	1	3	2	149	7	3	7	2	2	1	2	1	0	4	4
1	紫嵐楓	2023-10-08	1	1	2	1304	153	36	171	2	1	1	0	2	0	4	4
1	bili_1726636536	2021-12-29	1	2	2	124	43	18	53	2	2	0	1	1	0	4	4
0	脾胃大夫张如兰	2023-12-21	1	2	1	39	19000	4995	15000	0	1	1	0	0	0	2	2
0	中医脾胃郑晓鹏	2023-12-12	1	2	1	110	12000	4879	8200	0	0	1	0	2	0	1	3
1	深读视频	2021-04-08	2		3	347	196	70	91	1	2	2	2	2	1	4	5
0	赵晔	2023-11-30	1	0	2	42	13000	6482	11000	0	1	1	0	1	0	3	3
1	消化内科任威瑞	2023-05-26	1	1	2	79	78	43	111	0	2	2	1	2	0	3	4
1	中医消化科王微	2022-02-19	1	3	2	492	23	6	21	1	2	2	1	1	1	3	4
1	医学喵博士	2020-04-11	1	0	2	45	128	62	34	1	1	2	1	2	0	3	4
0	苏冬梅	2023-11-20	1	0	1	75	12000	3028	7368	0	2	0	0	0	0	2	3
0	中医脾胃医生屈海涛	2023-10-20	1	2	1	52	103000	38000	126000	0	2	0	0	1	0	2	2
1	bili_1396859015	2021-03-19	1	3	2	75	11	3	10	0	1	1	1	1	0	2	4
1	紫嵐楓	2020-09-23	1	1	2	713	140	22	52	1	1	2	1	1	2	5	3
1	医学喵博世	2021-08-07	1	1	2	79	484	152	172	0	0	2	0	2	0	4	3
0	谭教授讲中医	2023-10-19	1	2	1	123	1639	371	1118	0	2	2	0	1	0	2	3
1	脾胃老中医赵国秀	2023-12-02	1	2	1	74	37	3	5	2	2	1	0	1	0	3	4
0	中医科学院博士后战佳阳	2023-10-11	1	3	1	161	4753	1657	2830	1	2	1	1	1	1	2	4
1	脾胃专家姚军	2023-01-14	1	2	1	106	3	4	7	1	2	2	0	1	1	3	4
1	鹤立烟雨	2022-09-28	1	1	1	130	174	31	44	2	1	1	0	1	1	3	4
1	张老师说胃肠	2022-09-08	1	3	1	214	23	1	5	2	1	1	2	1	1	3	4
0	中医赵文斌主任	2023-10-05	1	1	1	71	80	40	31	0	1	1	0	1	0	3	3
0	中医脾胃医生屈海涛	2023-09-25	1	2	1	106	12000	3452	8657	0	1	2	0	1	0	1	3
0	消化外科田医生	2023-09-13	1	2	2	133	69	23	39	0	2	0	2	1	1	3	4
1	特贵的健康笔记	2021-07-11	1	1	1	416	69	24	35	2	1	2	2	1	0	3	4
0	陈医生夫妇	2023-09-11	1	1	2	84	129000	18000	32000	0	2	2	1	2	0	3	4
1	郑博隆医生	2024-01-11	1	0	1	61	16	2	16	0	1	2	0	1	0	3	3
0	脾胃病科史医生	2023-09-11	1	2	1	55	3747	1312	1840	0	0	2	0	1	0	2	3
0	阿毅谈消化	2023-09-04	1	2	2	99	64000	15000	29000	2	2	1	0	2	2	5	5
1	中医张云瑞	2023-02-01	1	2	1	466	17	9	28	1	1	2	0	1	0	3	3
0	宣武医院普外科刘殿刚	2023-09-01	1	3	1	6	3338	1058	1527	2	2	0	0	0	0	2	2
1	中医脾胃教授张伦	2022-08-29	1	3	1	130	3	2	3	2	2	2	0	1	0	3	3
0	李鹏-反流疝专科医生	2023-08-29	1	0	1	193	1838	325	852	0	1	0	1	2	1	1	3
1	鹏哥谈健康	2021-10-21	1	0	1	202	26	14	13	2	2	0	1	0	0	3	3
1	卡爾神	2021-01-18	1	3	1	202	71	40	82	2	1	2	0	1	1	3	3
1	肿瘤科医生赵东兵	2020-12-07	1	3	1	326	353	61	107	0	1	2	1	1	1	3	3
1	罗夕夕博士	2023-11-02	1	0	1	241	126	37	60	2	2	2	1	2	1	3	2
0	中医脾胃郑晓鹏	2023-08-21	1	2	1	63	9137	2390	5149	0	0	1	0	1	0	2	3
0	李鹏-反流疝专科医生	2023-08-21	1	0	1	109	402	53	151	1	1	0	1	0	1	2	2
1	泽桥医生	2021-06-17	4		4	410	336	127	191	2	2	2	1	2	0	3	1
1	深读视频	2021-04-06	2		3	310	214	56	69	2	1	2	0	2	0	3	4
1	医学喵博士	2021-08-03	1	0	2	78	380	46	75	1	1	0	2	1	0	4	3
0	中医脾胃教授唐永祥	2023-07-28	1	1	1	74	61	2	14	2	1	1	0	2	0	2	3
0	胃肠外科医生尹杰	2023-07-25	1	3	1	201	46	11	11	1	1	0	1	1	2	2	3
0	董荣芬	2023-07-19	1	3	1	70	5344	1343	3089	0	1	1	0	1	0	2	3
1	是尔东本人	2023-12-17	2		3	199	0	0	0	1	2	2	2	2	2	3	3
1	五号医生吴昊	2020-06-30	1	0	2	195	271	55	100	2	2	0	0	0	0	4	3
0	脾胃病科杨俭勤	2023-07-10	1	3	1	143	5038	996	2510	1	2	1	1	2	1	3	4
0	中医内科王健平	2023-06-22	1	2	1	72	689	202	458	0	1	0	0	1	0	2	2
1	人民医学	2018-01-10	4		4	142	554	401	473	2	2	2	0	1	0	3	2
1	医视屏-3D	2022-10-29	4		4	131	179	79	122	2	1	2	0	2	0	3	4
1	内镜医生赵志峰	2023-08-22	1	3	2	329	94	7	20	1	1	0	2	2	0	3	5
1	微医诊	2022-07-13	1	1	2	330	13	4	14	2	1	2	0	1	0	3	3
1	消化内科	2023-05-26	1	0	2	79	78	43	111	1	1	2	0	2	0	3	3
0	中医内科王健平	2023-06-21	1	2	1	136	10000	3562	10000	0	2	1	0	1	0	1	3
0	消化科医生戴琦	2023-06-19	1	3	2	27	4211	1141	233	0	2	0	0	0	0	5	2
0	消化科王存凯医生	2023-06-14	1	0	2	94	514	148	209	0	2	2	1	2		3	4
0	刘凤斌脾胃专家团	2023-06-14	1	3	1	50	1984	279	600	0	1	0	0	1	0	1	1
1	消化内镜郑海明	2022-08-23	1	1	2	77	22	4	10	0	2	0	1	0	0	3	3
0	中医王凯	2023-06-06	1	3	1	49	3814	2062	1416	0	1	1	0	1	0	2	2
0	消化科陈明主任	2023-05-27	1	3	2	53	1042	186	315	1	2	0	0	0	0	2	2
1	中医消化科王微	2021-11-11	1	3	2	321	181	78	178	0	2	2	0	2	0	2	3
1	bili_1726636536	2021-09-22	1	2	2	61	28	26	45	0	0	1	0	2	0	2	3
1	北大冯欣源自然养育	2020-12-20	4		4	59	8	10	9	2	1	1	0	0	0	2	2
1	正保医学教育网	2022-02-16	2		3	47	2	0	2	1	2	0	0	0	0	2	2
0	鹤立烟雨	2023-05-21	1	1	1	139	143000	32000	21000	2	1	1	1	2	1	2	4
0	胃肠外科园哥	2023-05-10	1	2	1	52	129	4	33	0	0	0	0	1	0	2	2
1	朝阳医院急诊科维魏兵	2022-08-06	1	2	1	178	216	37	69	2	2	1	0	1	2	2	4
1	雷师兄说	2022-04-03	4		4	600	56	65	113	2	1	2	0	2	0	2	1
1	孟捷主任	2023-12-16	1	3	1	127	17	6	10	0	0	1	0	2	0	2	3
1	王派教育	2022-11-09	2		3	384	3	0	4	2	2	2	2	2	2	2	2
1	河大基础医学院丁勇	2022-11-25	4		4	390	1272	542	428	2	1	2	0	1	0	2	1
0	李医生讲胃肠	2023-05-03	1	2	1	68	96	25	10	1	0	0	0	0	2	2	2
1	深读视频	2021-04-01	2		3	341	204	73	80	2	2	0	0	0	1	2	3
0	阿毅谈消化	2023-04-25	1	2	2	83	420000	10000	9734	0	1	0	1	1	0	3	3
1	张老师说胃肠	2023-09-26	1	2	1	59	36	12	32	0	1	1	0	1	0	2	3
0	消化科姜柳琴医生	2023-04-17	1	2	2	39	608	60	186	1	1	0	1	1	0	3	3
1	医视知	2021-01-25	4		4	269	6	3	9	2	0	0	0	1	2	2	2
1	小妖生活坊	2019-12-31	4		4	292	36	20	20	2	1	2	0	1	1	2	3
1	陈晓斌医生	2023-09-09	1	1	1	144	4	0	1	2	1	2	0	1	0	2	3
0	鹤立烟雨	2023-03-26	1	1	1	69	110000	31000	53000	0	1	1	0	1	0	3	2
0	大兴普外的赵磊团队	2023-03-24	1	3	1	82	547	434	123	0	0	1	1	2	0	2	3
0	消化科医生戴琦	2023-03-23	1	3	2	28	4881	1865	1956	0	1	0	0	0	0	3	2
0	胃肠病付医生 在其胃谋其症	2023-03-15	1	3	2	61	906	170	358	1	1	0	0	1	1	2	3
1	中医脾胃黄俭	2023-06-14	1	3	1	96	6	0	6	0	1	2	0	2	0	2	3
1	极周养生	2023-05-15	1	2	1	391	172	244	368	1	1	1	0	1	0	2	3
1	CQTV健康到家	2022-12-02	2		3	137	0	0	0	0	1	0	1	1	2	2	3
1	传统中医刘叔	2023-04-14	1	2	1	137	8	6	8	0	1	1	0	1	0	2	3
0	胃肠韩宇	2023-03-14	1	1	1	203	334	74	80	1	2	1	0	2	0	2	3
0	中医专家闫玲燕	2023-03-13	1	1	1	37	14000	2986	4553	0	1	0	0	0	0	2	2
0	中医李梦阳	2023-03-07	1	1	1	142	2725	872	3364	0	1	1	0	1	0	3	3
1	起风的日子流洒奔放	2020-02-27	2		3	179	254	269	368	2	1	1	1	1	1	2	2
0	中医脾胃医生屈海涛	2023-02-23	1	2	1	23	5794	2483	4434	0	0	0	0	1	0	2	2
1	脾胃专家周桂桐	2022-10-20	1	3	1	77	19	19	27	0	1	2	1	1	0	2	3
1	曹建彪医生	2022-09-21	1	3	1	80	1	2	0	2	2	1	0	0	0	2	3
1	中医崔占举	2022-09-13	1	2	1	201	91	75	158	1	1	2	1	1	0	2	3
1	中医和旭升	2022-09-04	1	1	1	271	35	5	25	1	2	1	0	1	0	2	3
0	阿毅谈消化	2023-02-13	1	2	2	62	25000	4771	4414	0	2	2	1	1	2	3	4
0	消化科医生戴琦	2023-02-08	1	3	2	278	15000	7150	6164	0	0	2	0	2	0	3	3
1	张老师说胃肠	2021-10-22	1	3	1	176	36	4	11	2	2	0	2	1	0	2	3
1	胸心外科医生Lion	2021-07-16	1	1	1	77	29	18	13	0	1	2	0	1	0	2	3
1	白石菊姐姐	2020-11-28	1	1	1	250	3792	1047	1482	1	1	2	0	1	0	2	3
1	脾胃专家姚军	2023-03-13	1	2	1	92	796	361	1594	0	2	0	0	1	0	2	2
0	鹏哥谈健康	2023-02-07	1	0	1	668	6779	2427	3183	2	2	2	1	2	1	3	3
0	中医内科王健平	2023-02-07	1	2	1	157	297	115	131	1	1	2	0	1	0	2	3
1	泓睿暖阳文化传播	2021-01-21	2		3	105	2	6	1	1	1	2	0	2	0	2	3
0	胃肠外科园哥	2023-01-04	1	2	1	51	542	105	278	0	0	0	1	2	0	2	2
0	暖胃大叔田艳涛	2022-12-20	1	3	1	53	10000	4269	5271	2	0	2	0	2	0	3	3
0	宣武医院普外科刘殿刚	2022-11-29	1	3	1	48	1617	294	474	0	2	0	1	2	0	2	3
1	消化博士丁金芳	2023-07-13	1	0	1	125	19	8	40	0	2	1	0	1	0	2	2
0	宣武医院普外科刘殿刚	2022-11-09	1	3	1	66	2930	1926	904	0	2	0	0	0	0	3	2
0	良言健康	2022-11-08	1	3	2	78	268	199	73	1	0	1	0	1	1	4	2
0	李鹏-反流疝专科医生	2022-11-06	1	0	1	59	430	176	138	0	0	0	0	1	0	1	2
0	阿毅谈消化	2022-09-27	1	2	2	63	7659	1613	1434	0	0	1	1	2	0	3	2
0	消化科邹欣	2022-09-25	1	1	2	94	1630	186	261	0	1	0	0	2	0	3	3
1	健康懿分钟	2020-04-09	4		4	109	56	25	21	2	2	2	0	0	0	2	3
0	湘雅戴教授	2022-09-03	1	3	1	89	567	109	76	0	0	1	0	2	0	2	3
1	孙晓红医生	2023-01-15	1	3	1	75	41	0	4	2	2	0	0	1	1	2	2
0	朝阳急诊科魏兵医生	2022-08-10	1	2	1	131	266	115	83	2	2	1	0	2	0	2	3
1	中医脾胃专家周霞继	2022-12-05	1	2	1	68	0	1	2	2	2	0	0	1	0	2	2
1	中医脾胃科李树斌	2022-11-14	1	3	1	98	2	0	1	1	1	2	0	0	0	2	2
1	脾胃专家樊利杰	2022-09-25	1	2	1	55	28	15	24	2	1	0	0	0	0	2	2
1	中医男科专家董洪坦	2022-09-15	1	1	1	97	2	0	2	0	1	1	0	1	0	2	2
1	消化科专家李志红	2022-07-15	1	3	1	72	7	1	4	0	2	0	1	0	0	2	2
1	上海嘉会国际医院	2023-03-01	2		3	112	1	0	1	0	2	2	0	1	0	2	3
0	宣武医院普外科刘殿刚	2022-07-14	1	3	1	75	8134	645	1014	2	1	1	2	2	0	3	5
0	阿毅谈消化	2022-07-11	1	2	2	55	14000	3817	2537	0	0	2	0	2	0	3	3
1	胃肠科王东坡教授	2022-05-05	1	2	1	88	8	24	39	1	1	1	0	0	0	2	2
0	威海中医院脾胃科朱伟宁	2022-06-18	1	2	1	77	1596	619	608	1	1	1	0	1	0	2	2
0	76569959634	2022-06-07	1	2	1	71	1111	318	340	2	2	1	0	2	0	3	4
0	王婧医生	2022-05-07	1	0	1	32	119	19	5	0	0	0	0	0	2	2	2
0	中医内科张雪亮	2022-05-01	1	3	1	64	1591	480	73	0	1	1	1	1	0	3	3
0	宣武医院普外科刘殿刚	2022-04-25	1	3	1	54	1824	254	266	0	2	0	1	0	1	2	2
0	宣武医院普外科刘殿刚	2022-04-09	1	3	1	68	4875	3132	1567	2	2	2	0	0	2	3	4
0	阿毅谈消化	2022-02-22	1	2	2	66	70000	33000	14000	0	1	2	0	1	0	4	3
0	宣武医院普外科刘殿刚	2022-01-12	1	3	1	50	3153	471	442	2	2	0	1	0	2	3	4
0	中医胃肠李大夫	2021-12-11	1	2	1	40	1981	451	216	2	2	0	0	0	0	2	2
0	消化科索宝军医生	2021-11-30	1	2	2	78	6203	3223	1483	2	0	2	1	1	0	4	3
0	普外科曾医生	2021-11-24	1	1	1	342	1017	176	173	2	2	1	2	2	2	4	5
0	消化科邹欣	2021-09-24	1	1	2	61	2846	821	463	1	2	0	1	0	1	4	2
0	消化科王存凯医生	2021-09-12	1	0	2	221	9239	4624	2134	2	2	2	0	1	2	4	5
0	尚书TALKING	2021-07-09	1	1	2	116	19000	4673	2414	0	1	0	1	2	0	2	3
0	@Dr.MaShijie	2021-05-12	1	1	2	140	3246	144	136	0	2	1	1	2	0	3	4
0	名医讲堂	2020-12-04	1	3	1	28	6594	683	368	0	1	0	0	0	0	2	2
1	懒人医考	2023-02-08	2		3	1351	17	3	14	2	2	2	2	2	2	1	1
0	消化科郭医生	2020-10-27	1	1	2	64	17000	7718	2099	1	2	0	0	1	0	4	5
0	浙江名医馆	2020-08-11	2		3	42	519	83	37	2	1	0	0	0	0	1	2
1	医学浅知识	2022-03-03	4		4	254	2176	783	805	2	2	1	0	1	2	1	2
0	尤闻道医生（消化内镜）	2020-06-02	1	2	2	32	1686	127	41	2	1	0	1	0	1	2	3
0	消化内科医生李巍	2020-02-23	1	3	2	121	2296	126	61	0	1	0	0	1	0	3	3
1	郑博隆医生	2023-04-12	1	0	1	87	45	37	115	2	2	1	0	1	1	1	3
1	胡桃夹子是我	2021-03-12	4		4	127	325	17	50	2	1	2	0	0	0	1	3
1	医维度解剖app	2021-05-21	2		3	79	140	28	39	2	2	2	0	1	0	1	2
0	34649619493	2020-01-18	1	2	1	83	1058	372	835	0	1	0	0	1	0	2	2
0	胃肠外科医生尹杰		1	3	1	256	148	44	63	0	1	0	1	1	0	2	2
1	中医脾胃张博士	2024-01-02	1	0	1	32	0	0	1	0	1	0	0	1	0	1	1
0	尤闻道医生（消化内镜）		1	2	2	21	91000	3686	2808	0	2	0	0	0	0	2	2
1	中医唐永祥	2022-09-18	1	3	1	31	5	0	2	0	2	0	0	0	0	1	1
